# Supplementary material for: H-Bonding Room Temperature Phosphorescence Materials via Facile Preparation for Water-Stimulated Photoluminescent Ink
Source: Molecules. 2022 Oct 1;27(19):6482. doi: 10.3390/molecules27196482 (PMC9571649; doi:10.3390/molecules27196482)
Supplement: Supplementary file 1 [file molecules-27-06482-s001.zip]

Archive with 1 entries (1 files):
- molecules-1941988-supplementary.pdf
